# Supplementary material for: Maternal amino acid metabolites during pregnancy and preterm birth: results from two prospective cohort studies
Source: BMC Med. 2026 Feb 18;24:170. doi: 10.1186/s12916-026-04710-5 (PMC13020148; doi:10.1186/s12916-026-04710-5)
Supplement: Supplementary file 2 — Additional file 2. [file 12916_2026_4710_MOESM2_ESM.xlsx]

## Sheet: TableS1
Table S1 Amino acid metabolites identified in the THSBC
Compounds	Level of confidence	Class I	Class II	Q1 (Da)	Molecular weight (Da)	Ionization model	Formula	cpd_ID	HMDB	PubChem CID	CAS	ChEBI	Metlin	kegg_map
(5-L-Glutamyl)-L-Amino Acid	1	Amino acid and Its metabolites	Small Peptide	217.1	218.09	[M-H]-	C8H14N2O5	C03740	HMDB0006248	440103	5875-41-2	50619	-	ko00480,ko01100
1-Methylhistidine	1	Amino acid and Its metabolites	Amino acid derivatives	170.1	169.085	[M+H]+	C7H11N3O2	C01152	HMDB0000001	92105	332-80-9	50599	3741	ko00340,ko01100
4-Hydroxyhippurate	1	Amino acid and Its metabolites	Amino acid derivatives	194	195.053	[M-H]-	C9H9NO4	-	HMDB0013678	151012	2482-25-9	71018	-	-
4-Methylhippuric Acid	1	Amino acid and Its metabolites	Amino acid derivatives	192.1	193.074	[M-H]-	C10H11NO3	-	HMDB0013292	97479	27115-50-0	68552	-	-
5-Aminovaleric Acid	1	Amino acid and Its metabolites	Amino acid derivatives	118.2	117.079	[M+H]+	C5H11NO2	C00431	HMDB0003355	138	660-88-8	15887	6902	ko00310,ko00330,ko01100
7-Methyluric Acid	1	Amino acid and Its metabolites	Amino acid derivatives	183	182.044	[M+H]+	C6H6N4O3	C16355	HMDB0011107	69160	612-37-3	149744	-	ko00232
Acetylvaline	1	Amino acid and Its metabolites	Amino acid derivatives	158.1	159.09	[M-H]-	C7H13NO3	-	HMDB0011757	66789	96-81-1	-	-	-
Ala-Glu	1	Amino acid and Its metabolites	Small Peptide	217.1	218.21	[M-H]-	C8H14N2O5	-	HMDB0028686	128841	13187-90-1	61565	-	-
Ala-Lys	1	Amino acid and Its metabolites	Amino acid derivatives	218.1	217.14	[M+H]+	C9H19N3O3	-	HMDB0028692	7016106	6366-77-4	132403	-	-
Ala-Pro	1	Amino acid and Its metabolites	Small Peptide	187.1	186.21	[M+H]+	C8H14N2O3	-	HMDB0028695	83525	13485-59-1	73393	-	-
Ala-Ser	1	Amino acid and Its metabolites	Small Peptide	175.1	176.08	[M-H]-	C6H12N2O4	-	-	1549433	3303-41-1	-	-	-
Arg-Asp	1	Amino acid and Its metabolites	Small Peptide	288.1	289.139	[M-H]-	C10H19N5O5	-	HMDB0028705	7009612	15706-88-4	73812	-	-
Arg-Gly	1	Amino acid and Its metabolites	Small Peptide	232.1	231.133	[M+H]+	C8H17N5O3	-	HMDB0028709	142765	108347-93-9	-	-	-
Arg-Pro	1	Amino acid and Its metabolites	Small Peptide	270.2	271.32	[M-H]-	C11H21N5O3	-	HMDB0028717	151003	2418-69-1	141419	-	-
Asn-Ile	1	Amino acid and Its metabolites	Small Peptide	246.2	245.137	[M+H]+	C10H19N3O4	-	HMDB0028734	56991460	438533-59-6	141421	-	-
Asn-Leu	1	Amino acid and Its metabolites	Small Peptide	246.1	245.137	[M+H]+	C10H19N3O4	-	-	18218182	-	-	-	-
Asn-Met	1	Amino acid and Its metabolites	Small Peptide	264.1	263.32	[M+H]+	C9H17N3O4S	-	-	9813901	-	-	-	-
Asn-Phe	1	Amino acid and Its metabolites	Small Peptide	278.1	279.29	[M-H]-	C13H17N3O4	-	-	11471482	22849-01-0	-	-	-
Asn-Val	1	Amino acid and Its metabolites	Small Peptide	230.1	231.25	[M-H]-	C9H17N3O4	-	-	7019993	145314-87-0	-	-	-
Asp-Ile	1	Amino acid and Its metabolites	Small Peptide	247.1	246.12	[M+H]+	C10H18N2O5	-	-	21845165	-	-	-	-
Asp-Phe	1	Amino acid and Its metabolites	Small Peptide	279.1	280.106	[M-H]-	C13H16N2O5	-	HMDB0000706	93078	13433-09-5	73830	5674	-
Cyclo(Ala-Pro)	1	Amino acid and Its metabolites	Small Peptide	169.1	168.19	[M+H]+	C8H12N2O2	-	-	13879951	36357-32-1	-	-	-
Cys-Pro	1	Amino acid and Its metabolites	Small Peptide	217.1	218.28	[M-H]-	C8H14N2O3S	-	-	3037777	-	-	-	-
D-Ornithine	1	Amino acid and Its metabolites	Amino acids	133.1	132.09	[M+H]+	C5H12N2O2	-	-	71082	348-66-3	-	-	-
DL-O-tyrosine	1	Amino acid and Its metabolites	Amino acids	166.1	165.079	[M+H]+	C9H11NO2	C02057	HMDB0006050	994	150-30-1	91038	-	-
Gln-Phe	1	Amino acid and Its metabolites	Small Peptide	276.1	293.138	[M-H2O+H]+	C14H19N3O4	-	HMDB0028804	57288566	92327-75-8	-	-	-
Glu-Gln	1	Amino acid and Its metabolites	Small Peptide	274.1	275.112	[M-H]-	C10H17N3O6	C05283	-	150914	-	-	-	-
Glu-Gly	1	Amino acid and Its metabolites	Small Peptide	205.1	204.07	[M+H]+	C7H12N2O5	-	HMDB0028819	6427052	1948-29-4	73505	-	-
Glu-Ile	1	Amino acid and Its metabolites	Small Peptide	261.1	260.137	[M+H]+	C11H20N2O5	-	HMDB0028822	9813855	5879-22-1	-	-	-
Glu-Leu	1	Amino acid and Its metabolites	Small Peptide	259.1	260.137	[M-H]-	C11H20N2O5	-	HMDB0028823	4524287	2566-39-4	73506	-	-
Glu-Phe-Ala	1	Amino acid and Its metabolites	Small Peptide	366.2	365.159	[M+H]+	C17H23N3O6	-	-	-	-	-	-	-
Glu-Pro	1	Amino acid and Its metabolites	Small Peptide	227.1	244.106	[M+H-H2O]+	C10H16N2O5	-	HMDB0028827	11218768	41745-47-5	73508	-	-
Glu-Ser	1	Amino acid and Its metabolites	Small Peptide	235.1	234.08	[M+H]+	C8H14N2O6	-	HMDB0028828	6995653	5875-38-7	73509	-	-
Glu-Thr	1	Amino acid and Its metabolites	Small Peptide	229.1	248.101	[M-H2O-H]-	C9H16N2O6	-	HMDB0028829	6998031	6875-80-5	73510	-	-
Glu-Tyr	1	Amino acid and Its metabolites	Small Peptide	309.1	310.116	[M-H]-	C14H18N2O6	-	HMDB0028831	515717	3422-39-7	73513	-	-
Glu-Val	1	Amino acid and Its metabolites	Small Peptide	245.1	246.122	[M-H]-	C10H18N2O5	-	HMDB0028832	6992567	5879-06-01	68846	-	-
Glu-Val-Phe	1	Amino acid and Its metabolites	Small Peptide	394.2	393.19	[M+H]+	C19H27N3O6	-	-	193678	31461-61-7	-	-	-
Glutathione Oxidized	1	Amino acid and Its metabolites	Small Peptide	611.1	612.152	[M-H]-	C20H32N6O12S2	-	-	65359	121-24-4	-	-	-
Gly-Gln	1	Amino acid and Its metabolites	Small Peptide	204.1	203.091	[M+H]+	C7H13N3O4	-	-	123913	13115-71-4	-	-	-
Gly-Gly-Phe	1	Amino acid and Its metabolites	Small Peptide	280.1	279.122	[M+H]+	C13H17N3O4	-	-	6993373	6234-26-0	-	-	-
Gly-His	1	Amino acid and Its metabolites	Small Peptide	195.1	212.091	[M+H-H2O]+	C8H12N4O3	-	HMDB0028843	417360	-	-	-	-
Gly-Leu	1	Amino acid and Its metabolites	Amino acid derivatives	189.1	188.116	[M+H]+	C8H16N2O3	C02155	HMDB0000759	92843	869-19-2	73514	5727	-
Gly-Lys	1	Amino acid and Its metabolites	Small Peptide	204.1	203.126	[M+H]+	C8H17N3O3	-	-	3080576	997-62-6	-	-	-
Gly-Phe	1	Amino acid and Its metabolites	Amino acid derivatives	221.1	222.1	[M-H]-	C11H14N2O3	-	HMDB0028848	92953	3321-03-07	-	-	-
Gly-Phe-Phe	1	Amino acid and Its metabolites	Small Peptide	370.2	260.159	[M+H]+	C20H23N3O4	-	-	83153	13116-21-7	-	-	-
Gly-Thr	1	Amino acid and Its metabolites	Small Peptide	177.1	176.17	[M+H]+	C6H12N2O4	-	-	111257	7093-70-1	-	-	-
Glyc-Pro	1	Amino acid and Its metabolites	Small Peptide	173.2	172.085	[M+H]+	C7H12N2O3	-	HMDB0000721	79101	704-15-4	70744	-	-
Hexanoyl Glycine	1	Amino acid and Its metabolites	Amino acid derivatives	172.1	173.105	[M-H]-	C8H15NO3	-	HMDB0000701	99463	24003-67-6	64390	5669	-
His-Phe-Ala	1	Amino acid and Its metabolites	Small Peptide	374.2	373.18	[M+H]+	C18H23N5O4	-	-	145455927	-	-	-	-
His-Ser	1	Amino acid and Its metabolites	Small Peptide	241.2	242.23	[M-H]-	C9H14N4O4	-	HMDB0028894	435727	21438-60-8	-	-	-
Ile-Ala	1	Amino acid and Its metabolites	Small Peptide	201.1	202.25	[M-H]-	C9H18N2O3	-	-	7009577	24787-73-3	-	-	-
Ile-Asn	1	Amino acid and Its metabolites	Small Peptide	246.1	245.137	[M+H]+	C10H19N3O4	-	-	4414300	59652-59-4	-	-	-
Ile-Gln	1	Amino acid and Its metabolites	Small Peptide	260.2	259.153	[M+H]+	C11H21N3O4	-	-	7020102	59652-60-7	-	-	-
Ile-His	1	Amino acid and Its metabolites	Small Peptide	269.2	268.153	[M+H]+	C12H20N4O3	-	-	7019081	97284-12-3	-	-	-
Ile-Leu	1	Amino acid and Its metabolites	Small Peptide	245.2	244.33	[M+H]+	C12H24N2O3	-	-	7019083	26462-22-6	-	-	-
Ile-Lys	1	Amino acid and Its metabolites	Small Peptide	260.2	259.19	[M+H]+	C12H25N3O3	-	HMDB0028912	44298547	-	-	-	-
Ile-Pro-Ile	1	Amino acid and Its metabolites	Small Peptide	340.2	341.231	[M-H]-	C17H31N3O4	-	-	94701	90614-48-5	-	-	-
Ile-Thr	1	Amino acid and Its metabolites	Small Peptide	233.2	232.14	[M+H]+	C10H20N2O4	-	HMDB0028917	18218220	59652-61-8	-	-	-
Ile-Val	1	Amino acid and Its metabolites	Small Peptide	229.2	230.3	[M-H]-	C11H22N2O3	-	-	449407	41017-96-3	-	-	-
L-Alanine	1	Amino acid and Its metabolites	Amino acids	90	89.048	[M+H]+	C3H7NO2	C00041	HMDB0000161	5950	56-41-7	16977	-	ko00250,ko00270,ko00430,ko00450,ko00970,ko01100,ko01200,ko01230,ko02010,ko04122,ko04974,ko04978,ko05230
L-Allothreonine	1	Amino acid and Its metabolites	Amino acid derivatives	120.1	119.058	[M+H]+	C4H9NO3	-	HMDB0004041	99289	28954-12-3	28718	7007	-
L-Arginine	1	Amino acid and Its metabolites	Amino acids	173.1	174.112	[M-H]-	C6H14N4O2	C00062	HMDB0000517	6322	74-79-3	16467	5502	ko00220,ko00330,ko00472,ko00970,ko01100,ko01230,ko02010,ko04150,ko04974,ko05014,ko05022,ko05142,ko05146,ko05230
L-Asparagine Anhydrous	1	Amino acid and Its metabolites	Amino acids	131	132.054	[M-H]-	C4H8N2O3	C00152	HMDB0000168	6267	70-47-3	17196	14	ko00250,ko00970,ko01100,ko01230,ko04974,ko04978,ko05230
L-Aspartic Acid	1	Amino acid and Its metabolites	Amino acids	132	133.038	[M-H]-	C4H7NO4	C00049	HMDB0000191	5960	56-84-8	17053	5206	ko00220,ko00250,ko00260,ko00270,ko00340,ko00410,ko00760,ko00770,ko00970,ko01100,ko01200,ko01210,ko01230,ko01240,ko02010,ko04080,ko04974,ko05230
L-Citrulline	1	Amino acid and Its metabolites	Amino acids	174.1	175.096	[M-H]-	C6H13N3O3	C00327	HMDB0000904	9750	372-75-8	16349	16	ko00220,ko01100,ko01230
L-Cysteine	1	Amino acid and Its metabolites	Amino acids	120	121.02	[M-H]-	C3H7NO2S	C00097	HMDB0000574	5862	52-90-4	17561	5556	ko00260,ko00270,ko00430,ko00480,ko00730,ko00770,ko00920,ko00970,ko01100,ko01200,ko01230,ko01240,ko04122,ko04216,ko04974,ko05230
L-Cystine	1	Amino acid and Its metabolites	Amino acids	241	240.024	[M+H]+	C6H12N2O4S2	C00491	HMDB0000192	67678	56-89-3	16283	5207	ko00270,ko01100,ko02010,ko04216,ko04974
L-Glutamic Acid	1	Amino acid and Its metabolites	Amino acids	146	147.053	[M-H]-	C5H9NO4	C00025	HMDB0000148	33032	56-86-0	16015	5174	ko00220,ko00250,ko00330,ko00340,ko00430,ko00471,ko00480,ko00524,ko00630,ko00650,ko00860,ko00910,ko00970,ko01100,ko01200,ko01210,ko01230,ko01240,ko02010,ko04068,ko04072,ko04080,ko04216,ko04540,ko04713,ko04720,ko04721,ko04723,ko04724,ko04727,ko04730,ko04742,ko04964,ko04974,ko05014,ko05016,ko05017,ko05022,ko05030,ko05031,ko05033,ko05034,ko05230
L-Glutamine	1	Amino acid and Its metabolites	Amino acids	145.1	146.069	[M-H]-	C5H10N2O3	C00064	HMDB0000641	5961	56-85-9	18050	5614	ko00220,ko00230,ko00240,ko00250,ko00471,ko00630,ko00750,ko00910,ko00970,ko01100,ko01230,ko01240,ko02010,ko04724,ko04727,ko04964,ko04974,ko04978,ko05230
L-Glycine	1	Amino acid and Its metabolites	Amino acids	76	75.032	[M+H]+	C2H5NO2	C00037	HMDB0000123	750	56-40-6	15428	20	ko00120,ko00230,ko00260,ko00310,ko00440,ko00480,ko00630,ko00730,ko00860,ko00970,ko01100,ko01200,ko01230,ko01240,ko02010,ko04080,ko04721,ko04974,ko04978,ko05230
L-Histidine	1	Amino acid and Its metabolites	Amino acids	154.1	155.07	[M-H]-	C6H9N3O2	C00135	HMDB0000177	6274	71-00-1	15971	21	ko00340,ko00410,ko00970,ko01100,ko01230,ko02010,ko04974,ko05230
L-Homoarginine	1	Amino acid and Its metabolites	Amino acids	189	188.127	[M+H]+	C7H16N4O2	C01924	HMDB0000670	9085	156-86-5	27747	5640	-
L-Homocitrulline	1	Amino acid and Its metabolites	Amino acids	188.1	189.111	[M-H]-	C7H15N3O3	C02427	HMDB0000679	65072	1190-49-4	17443	46	-
L-Homophenylalanine	1	Amino acid and Its metabolites	Amino acid derivatives	180.1	179.095	[M+H]+	C10H13NO2	C17235	-	2724505	943-73-7	-	-	ko00400,ko01100,ko01210
L-Isserine	1	Amino acid and Its metabolites	Amino acid derivatives	106	105.09	[M+H]+	C3H7NO3	-	-	6999797	632-13-3	-	-	-
L-Lysine	1	Amino acid and Its metabolites	Amino acids	147	146.106	[M+H]+	C6H14N2O2	C00047	HMDB0000182	5962	56-87-1	18019	5200	ko00310,ko00780,ko00970,ko01100,ko01210,ko01230,ko02010,ko04974
L-Methionine	1	Amino acid and Its metabolites	Amino acids	150	149.051	[M+H]+	C5H11NO2S	C00073	HMDB0000696	6137	63-68-3	16643	5664	ko00270,ko00970,ko01100,ko01210,ko01230,ko01240,ko01523,ko04974,ko04978,ko05230
L-Norleucine	1	Amino acid and Its metabolites	Amino acids	132.1	131.095	[M+H]+	C6H13NO2	C01933	HMDB0001645	6334	327-57-1	18347	6334	-
L-Norvaline	1	Amino acid and Its metabolites	Amino acids	118.1	117.079	[M+H]+	C5H11NO2	C01826	-	65098	6600-40-4	-	-	-
L-Ornithine	1	Amino acid and Its metabolites	Amino acids	133	168.067	[M-Cl]+	C5H13ClN2O2	C00077	HMDB0000214	6262	3184-13-2	15729	27	ko00220,ko00330,ko00472,ko00480,ko01100,ko01210,ko01230,ko02010
L-Phenylalanine	1	Amino acid and Its metabolites	Amino acids	164.1	165.079	[M-H]-	C9H11NO2	C00079	HMDB0000159	6140	63-91-2	17295	28	ko00360,ko00400,ko00970,ko01100,ko01210,ko01230,ko02010,ko04974,ko04978,ko05230
L-Proline	1	Amino acid and Its metabolites	Amino acids	116.1	115.063	[M+H]+	C5H9NO2	C00148	HMDB0000162	145742	147-85-3	17203	29	ko00330,ko00970,ko01100,ko01230,ko02010,ko04974,ko04978,ko05230
L-Saccharopine	2	Amino acid and Its metabolites	Amino acids	277	276.132	[M+H]+	C11H20N2O6	C00449	HMDB0000279	160556	997-68-2	16927	383	ko00310,ko01100,ko01230
L-Serine	1	Amino acid and Its metabolites	Amino acids	104	105.043	[M-H]-	C3H7NO3	C00065	HMDB0000187	5951	56-45-1	17115	5203	ko00260,ko00270,ko00564,ko00600,ko00630,ko00920,ko00970,ko01100,ko01200,ko01230,ko01240,ko02010,ko04071,ko04974,ko04978,ko05230
L-Theanine	1	Amino acid and Its metabolites	Amino acids	175	174.1	[M+H]+	C7H14N2O3	-	HMDB0034365	228398	3081-61-6	17394	-	-
L-Threonine	1	Amino acid and Its metabolites	Amino acids	118.1	119.058	[M-H]-	C4H9NO3	C00188	HMDB0000167	6288	72-19-5	16857	32	ko00260,ko00290,ko00860,ko00970,ko01100,ko01230,ko02010,ko04974,ko04978
L-Tryptophan	1	Amino acid and Its metabolites	Amino acids	203.1	204.09	[M-H]-	C11H12N2O2	C00078	HMDB0000929	6305	73-22-3	16828	5879	ko00260,ko00380,ko00400,ko00970,ko01100,ko01210,ko01230,ko01240,ko04726,ko04974,ko04978,ko05143,ko05230
L-Tryptophanamide	1	Amino acid and Its metabolites	Amino acid derivatives	204.3	203.106	[M+H]+	C11H13N3O	C00977	HMDB0013318	439356	20696-57-5	791437	-	-
L-Tyrosine	1	Amino acid and Its metabolites	Amino acids	180.1	181.074	[M-H]-	C9H11NO3	C00082	HMDB0000158	6057	60-18-4	17895	34	ko00130,ko00350,ko00360,ko00400,ko00730,ko00970,ko01100,ko01210,ko01230,ko01240,ko04728,ko04916,ko04917,ko04974,ko05012,ko05030,ko05031,ko05034,ko05230
L-kynurenine	1	Amino acid and Its metabolites	Amino acid derivatives	207.1	208.085	[M-H]-	C10H12N2O3	C00328	HMDB0000684	161166	343-65-7	16946	72	ko00380,ko01100,ko01240,ko05143
Leu-Ala	1	Amino acid and Its metabolites	Small Peptide	203.1	202.132	[M+H]+	C10H20N2O4	-	HMDB0028922	81721	7298-84-2	-	-	-
Leu-Asp	1	Amino acid and Its metabolites	Small Peptide	247.1	246.121	[M+H]+	C10H18N2O5	-	-	7019087	32949-40-9	-	-	-
Leu-Gly	1	Amino acid and Its metabolites	Small Peptide	187.1	188.117	[M-H]-	C8H16N2O3	-	-	97364	686-50-0	-	-	-
Leu-Gly-Phe	1	Amino acid and Its metabolites	Small Peptide	336.2	335.185	[M+H]+	C17H25N3O4	-	-	-	-	-	-	-
Leu-Ile	1	Amino acid and Its metabolites	Small Peptide	243	244.33	[M-H]-	C12H24N2O3	-	-	7010534	36077-41-5	-	-	-
Leu-Phe	1	Amino acid and Its metabolites	Small Peptide	279.2	278.163	[M+H]+	C15H22N2O3	-	HMDB0013243	6992310	3063-05-06	73585	-	-
Leu-Val	1	Amino acid and Its metabolites	Small Peptide	231	230.163	[M+H]+	C11H22N2O3	-	HMDB0029131	6993116	13588-95-9	-	-	-
Lys-Gly	1	Amino acid and Its metabolites	Small Peptide	202.1	203.128	[M-H]-	C8H17N3O3	-	HMDB0028951	7022320	7563-03-03	-	-	-
Lys-Phe	1	Amino acid and Its metabolites	Small Peptide	292.2	293.174	[M-H]-	C15H23N3O3	-	HMDB0015371	151410	6235-35-4	5296	-	-
Lys-Ser	1	Amino acid and Its metabolites	Small Peptide	234.1	233.137	[M+H]+	C9H19N3O4	-	-	151428	6665-19-6	-	-	-
Met-Asp	1	Amino acid and Its metabolites	Small Peptide	263.1	264.3	[M-H]-	C9H16N2O5S	-	-	7009610	14595-65-4	-	-	-
Met-Glu	1	Amino acid and Its metabolites	Small Peptide	279	278.094	[M+H]+	C10H18N2O5S	-	-	7015689	14517-44-3	-	-	-
Methyl-L-alaninate	1	Amino acid and Its metabolites	Amino acid derivatives	104.1	103.063	[M+H]+	C4H9NO2	-	-	82335	10065-72-2	-	-	-
Methylcysteine	1	Amino acid and Its metabolites	Amino acids	136.2	135.035	[M+H]+	C4H9NO2S	-	HMDB0002108	24417	1187-84-4	45658	6490	-
N'-Formylkynurenine	1	Amino acid and Its metabolites	Amino acid derivatives	237.1	236.08	[M+H]+	C11H12N2O4	-	HMDB0001200	910	1022-31-7	18377	-	-
N(Alpha)-Acetyl-Epsilon-(2-Propenal)Lysine	1	Amino acid and Its metabolites	Small Peptide	243.1	242.127	[M+H]+	C11H18N2O4	-	-	6438822	99124-74-0	-	-	-
N,N-Dimethylarginine	1	Amino acid and Its metabolites	Amino acid derivatives	203.1	202.143	[M+H]+	C8H18N4O2	C03626	HMDB0001539	123831	30315-93-6	17929	6309	-
N-(1-Deoxy-1-fructosyl)phenylalanine	1	Amino acid and Its metabolites	Amino acid derivatives	358	327.131	[M+H]+	C15H21NO7	-	HMDB0037846	101039148	87251-83-0	-	-	-
N-(3-Indolylacetyl)-L-alanine	1	Amino acid and Its metabolites	Amino acid derivatives	247.1	246.1	[M+H]+	C13H14N2O3	-	-	-	57105-39-2	-	-	-
N-Acetyl-L-Glutamic Acid	1	Amino acid and Its metabolites	Amino acid derivatives	188.1	189.064	[M-H]-	C7H11NO5	-	HMDB0001138	70914	1188-37-0	17533	-	-
N-Acetyl-L-Leucine	1	Amino acid and Its metabolites	Amino acid derivatives	172.1	173.105	[M-H]-	C8H15NO3	C02710	HMDB0011756	70912	1188-21-2	17786	-	-
N-Acetyl-L-Tyrosine	2	Amino acid and Its metabolites	Amino acid derivatives	224.1	223.085	[M+H]+	C11H13NO4	C01657	HMDB0000866	68310	537-55-3	21563	-	-
N-Acetyl-L-methionine	1	Amino acid and Its metabolites	Amino acid derivatives	190.1	191.062	[M-H]-	C7H13NO3S	C02712	HMDB0011745	6180	65-82-7	165927	-	-
N-Acetyl-L-phenylalanine	1	Amino acid and Its metabolites	Amino acid derivatives	208.1	207.1	[M+H]+	C11H13NO3	C03519	HMDB0000512	74839	2018-61-3	16259	5498	ko00360,ko01100
N-Acetylcysteine	1	Amino acid and Its metabolites	Amino acid derivatives	164	163.03	[M+H]+	C5H9NO3S	C06809	HMDB0001890	12035	616-91-1	28939	784	-
N-Acetylglycine	1	Amino acid and Its metabolites	Amino acid derivatives	116	117.043	[M-H]-	C4H7NO3	-	HMDB0000532	10972	543-24-8	40410	5517	-
N-Acetylneuraminic Acid(SA)	2	Amino acid and Its metabolites	Amino acid derivatives	310.1	309.106	[M+H]+	C11H19NO9	C19910	HMDB0000230	445063	131-48-6	45744	3321	-
N-Acetylthreonine	1	Amino acid and Its metabolites	Amino acid derivatives	160.1	161.069	[M-H]-	C6H11NO4	-	HMDB0062557	152204	17093-74-2	45826	-	-
N-Alpha-Acetyl-L-Asparagine	1	Amino acid and Its metabolites	Amino acid derivatives	175.3	174.064	[M+H]+	C6H10N2O4	-	HMDB0006028	99715	4033-40-3	-	-	-
N-Amidino-L-Aspartate	1	Amino acid and Its metabolites	Amino acid derivatives	174.1	175.059	[M-H]-	C5H9N3O4	C03139	HMDB0003157	439918	6133-30-8	17072	10	-
N-Ethylglycine	1	Amino acid and Its metabolites	Amino acid derivatives	104.1	103.12	[M+H]+	C4H9NO2	-	HMDB0041945	316542	627-01-0	15620	-	-
N-MethyTrans-4-Hydroxy-Proline	1	Amino acid and Its metabolites	Amino acid derivatives	146.1	145.074	[M+H]+	C6H11NO3	-	-	11768700	4252-82-8	-	-	-
N-Methyl-L-Glutamate	1	Amino acid and Its metabolites	Amino acid derivatives	162.3	161.069	[M+H]+	C6H11NO4	C01046	HMDB0062660	439377	35989-16-3	16440	-	ko01100
N-Methyl-α-aminoisobutyric acid	1	Amino acid and Its metabolites	Amino acid derivatives	235.2	117.079	[2M+H]+	C5H11NO2	-	HMDB0002141	75725	2566-34-9	134261	6508	-
N-Myristoylglycine	1	Amino acid and Its metabolites	Amino acid derivatives	284.2	285.42	[M-H]-	C16H31NO3	-	HMDB0013250	72348	14246-55-0	87142	-	-
N-Palmitoylglycine	1	Amino acid and Its metabolites	Amino acid derivatives	312.3	313.262	[M-H]-	C18H35NO3	-	HMDB0013034	151008	2441-41-0	479285	-	-
N-acetylornithine	1	Amino acid and Its metabolites	Amino acid derivatives	173.1	174.1	[M-H]-	C7H14N2O3	C00437	HMDB0003357	439232	6205-08-09	16543	-	ko00220,ko01100,ko01210,ko01230
N-lactoyl-phenylalanine	1	Amino acid and Its metabolites	Amino acid derivatives	236.1	237.1	[M-H]-	C12H15NO4	-	HMDB0062175	102199091	-	-	-	-
Oxaceprol	1	Amino acid and Its metabolites	Amino acid derivatives	172.1	173.069	[M-H]-	C7H11NO4	-	-	65784	33996-33-7	-	-	-
Phe-Ala	1	Amino acid and Its metabolites	Small Peptide	237.1	236.116	[M+H]+	C12H16N2O3	-	HMDB0028988	5488196	3918-87-4	-	-	-
Phe-Ala-Leu	1	Amino acid and Its metabolites	Small Peptide	350.2	349.2	[M+H]+	C18H27N3O4	-	-	145457126	-	-	-	-
Phe-Ala-Ser	1	Amino acid and Its metabolites	Small Peptide	324.2	323.15	[M+H]+	C15H21N3O5	-	-	145457127	-	-	-	-
Phe-Asn	1	Amino acid and Its metabolites	Small Peptide	280	279.122	[M+H]+	C13H17N3O4	-	-	10468817	-	-	-	-
Phe-Glu	1	Amino acid and Its metabolites	Small Peptide	295.1	294.122	[M+H]+	C14H18N2O5	-	HMDB0028994	151134	3617-45-6	-	-	-
Phe-Gly	1	Amino acid and Its metabolites	Small Peptide	223.1	222.1	[M+H]+	C11H14N2O3	-	-	6992304	721-90-4	-	-	-
Phe-Hyp	1	Amino acid and Its metabolites	Amino acid derivatives	279.1	278.127	[M+H]+	C14H18N2O4	-	HMDB0011176	53480675	90965-82-5	-	-	-
Phe-Met	1	Amino acid and Its metabolites	Small Peptide	297	296.119	[M+H]+	C14H20N2O3S	-	-	7010506	15080-84-9	-	-	-
Phe-Phe	1	Amino acid and Its metabolites	Small Peptide	311.1	312.147	[M-H]-	C18H20N2O3	-	HMDB0013302	65104	2577-40-4	356630	-	-
Phe-Pro	1	Amino acid and Its metabolites	Amino acid derivatives	263.1	262.132	[M+H]+	C14H18N2O3	-	HMDB0011177	7020642	7669-65-0	74750	-	-
Phe-Ser	1	Amino acid and Its metabolites	Small Peptide	235.1	252.111	[M+H]+	C12H16N2O4	-	HMDB0029004	193508	16053-39-7	-	-	-
Phe-Thr	1	Amino acid and Its metabolites	Small Peptide	267.1	266.126	[M+H]+	C13H18N2O4	-	HMDB0029005	10445608	51352-44-4	-	-	-
Phe-Trp	1	Amino acid and Its metabolites	Small Peptide	352.2	351.158	[M+H]+	C20H21N3O3	-	HMDB0029006	134906	24587-41-5	-	-	-
Phe-Tyr	1	Amino acid and Its metabolites	Small Peptide	329.1	328.4	[M+H]+	C18H20N2O4	-	-	515709	17355-18-9	-	-	-
Phe-Val	1	Amino acid and Its metabolites	Small Peptide	265	264.147	[M+H]+	C14H20N2O3	-	HMDB0029008	4096934	-	-	-	-
Phenylacetyl-L-Glutamine	1	Amino acid and Its metabolites	Amino acid derivatives	263.1	264.111	[M-H]-	C13H16N2O4	C04148	HMDB0006344	92258	28047-15-6	17884	-	ko00360
Pro-Asn	1	Amino acid and Its metabolites	Small Peptide	230.1	229.106	[M+H]+	C9H15N3O4	-	-	7408193	107856-82-6	-	-	-
Pro-Asp	1	Amino acid and Its metabolites	Small Peptide	231.1	230.09	[M+H]+	C9H14N2O5	-	-	7079450	85227-98-1	-	-	-
Pro-Ile	1	Amino acid and Its metabolites	Small Peptide	211.1	228.147	[M+H-H2O]+	C11H20N2O3	-	-	7079600	-	-	-	-
Pro-Leu	1	Amino acid and Its metabolites	Small Peptide	229.2	228.29	[M+H]+	C11H20N2O3	-	-	444109	52899-07-7	-	-	-
Pro-Phe	1	Amino acid and Its metabolites	Amino acid derivatives	263.1	262.132	[M+H]+	C14H18N2O3	-	HMDB0011179	6351946	13589-02-1	74795	-	-
Pro-Ser	1	Amino acid and Its metabolites	Small Peptide	203.1	202.21	[M+H]+	C8H14N2O4	-	-	7408258	71835-80-8	-	-	-
Proline-Hydroxyproline	1	Amino acid and Its metabolites	Small Peptide	229.1	228.11	[M+H]+	C10H16N2O4	-	HMDB0006695	3952518	18684-24-7	74767	-	-
Pyroglutamic acid	1	Amino acid and Its metabolites	Amino acids	130	129.043	[M+H]+	C5H7NO3	-	-	439685	4042-36-8	-	-	-
S-(5-Adenosy)-L-Homocysteine	1	Amino acid and Its metabolites	Amino acid derivatives	383.1	384.122	[M-H]-	C14H20N6O5S	C00021	HMDB0000939	439155	979-92-0	16680	296	ko00270,ko01100,ko01230,ko01240
Ser-Arg	1	Amino acid and Its metabolites	Small Peptide	262.2	261.143	[M+H]+	C9H19N5O4	-	-	9856515	-	-	-	-
Ser-Ile	1	Amino acid and Its metabolites	Small Peptide	219.1	218.127	[M+H]+	C9H18N2O4	-	-	71429009	91086-51-0	-	-	-
Ser-Phe	1	Amino acid and Its metabolites	Small Peptide	253.1	522.357	[M+H]+	C12H16N2O4	-	HMDB0029046	7009598	16875-28-8	71029	-	-
Ser-Pro	1	Amino acid and Its metabolites	Small Peptide	203.1	202.21	[M+H]+	C8H14N2O4	-	-	4369021	23827-93-2	-	-	-
Ser-Val	1	Amino acid and Its metabolites	Small Peptide	205.1	204.22	[M+H]+	C8H16N2O4	-	HMDB0029052	7020159	51782-06-0	74823	-	-
Thr-Arg	1	Amino acid and Its metabolites	Small Peptide	276.2	275.31	[M+H]+	C10H21N5O4??	-	-	7016110	13448-26-5	-	-	-
Thr-Glu	1	Amino acid and Its metabolites	Small Peptide	249.1	248.23	[M+H]+	C9H16N2O6??	-	-	7020163	54532-73-9	-	-	-
Thr-Ile	1	Amino acid and Its metabolites	Small Peptide	233.1	232.14	[M+H]+	C10H20N2O4	-	-	18218246	-	-	-	-
Trp-Asn	1	Amino acid and Its metabolites	Small Peptide	317.1	318.33	[M-H]-	C15H18N4O4	-	-	7020170	175027-11-9	-	-	-
Trp-Gly	1	Amino acid and Its metabolites	Small Peptide	260.1	261.28	[M-H]-	C13H15N3O3	-	-	97054	7360-09-0	-	-	-
Trp-Ile	1	Amino acid and Its metabolites	Small Peptide	318.2	317.17	[M+H]+	C17H23N3O3	-	-	11681245	64339-42-0	-	-	-
Trp-Leu	1	Amino acid and Its metabolites	Small Peptide	316.2	317.38	[M-H]-	C17H23N3O3	-	-	6997510	13123-35-8	-	-	-
Tyr-Glu	1	Amino acid and Its metabolites	Small Peptide	311.1	310.3	[M+H]+	C14H18N2O6	-	-	7009628	2545-89-3	-	-	-
Tyr-Gly	1	Amino acid and Its metabolites	Small Peptide	239.1	238.095	[M+H]+	C11H14N2O4	-	HMDB0029105	7021854	673-08-5	-	-	-
Tyr-Leu	1	Amino acid and Its metabolites	Small Peptide	295.2	294.158	[M+H]+	C15H22N2O4	-	HMDB0029109	87071	17355-10-1	-	-	-
Tyr-Ser	1	Amino acid and Its metabolites	Small Peptide	269.1	268.27	[M+H]+	C12H16N2O5??	-	-	54564570	13588-99-3	-	-	-
Tyr-Trp	1	Amino acid and Its metabolites	Small Peptide	366.1	367.154	[M-H]-	C20H21N3O4	-	-	7021832	60815-41-0	-	-	-
Tyr-Tyr	1	Amino acid and Its metabolites	Small Peptide	345.1	344.4	[M+H]+	C18H20N2O5??	-	-	70590	1050-28-8	-	-	-
Ureidosuccinic acid	1	Amino acid and Its metabolites	Amino acid derivatives	175	176.13	[M-H]-	C5H8N2O5	C00438	HMDB0000828	93072	13184-27-5	15859	5791	ko00240,ko00250,ko01100,ko01240
Val-Ala	1	Amino acid and Its metabolites	Small Peptide	187.1	188.116	[M-H]-	C8H16N2O3	-	-	6992638	27493-61-4	-	-	-
Val-Arg	1	Amino acid and Its metabolites	Small Peptide	274.2	273.33	[M+H]+	C11H23N5O3	-	HMDB0029121	444523	37682-75-0	-	-	-
Val-Gly	1	Amino acid and Its metabolites	Small Peptide	173.1	174.2	[M-H]-	C7H14N2O3	-	HMDB0029127	6993111	686-43-1	-	-	-
Val-Ile	1	Amino acid and Its metabolites	Small Peptide	231.2	230.3	[M+H]+	C11H22N2O3	-	HMDB0029130	7010532	20556-14-3	-	-	-
Val-Thr	1	Amino acid and Its metabolites	Small Peptide	217.1	218.25	[M-H]-	C9H18N2O4	-	-	9815826	72636-02-3	-	-	-
cyclo(glu-glu)	1	Amino acid and Its metabolites	Small Peptide	257.1	258.086	[M-H]-	C10H14N2O6	-	-	7408481	16691-00-2	-	-	-
cyclo(pro-pro)	1	Amino acid and Its metabolites	Small Peptide	195.1	194.23	[M+H]+	C10H14N2O2	-	-	529063	-	-	-	-
γ-Glu-Lys	1	Amino acid and Its metabolites	Small Peptide	276.2	275.148	[M+H]+	C11H21N3O5	-	-	5288444	-	-	-	-
γ-Glu-Met	1	Amino acid and Its metabolites	Small Peptide	277.1	278.094	[M-H]-	C10H18N2O5S	-	-	7009567	17663-87-5	-	-	-
γ-L-Glutamate-Cysteine	1	Amino acid and Its metabolites	Small Peptide	249.1	250.062	[M-H]-	C8H14N2O5S	C00669	HMDB0001049	123938	636-58-8	17515	5966	ko00480,ko01100,ko01240,ko04216

## Sheet: TableS2
Table S2 Amino acid metabolites identified in the WeBirth
Compounds	Level of confidence	Class I	Class II	Q1 (Da)	Molecular weight (Da)	Ionization model	Formula	cpd_ID	HMDB	PubChem CID	CAS	ChEBI	Metlin	kegg_map
Acetylvaline	1	Amino acid and Its metabolites	Amino acid derivatives	158.1	159.09	[M-H]-	C7H13NO3	-	HMDB0011757	66789	96-81-1	-	-	-
Ala-Ser	1	Amino acid and Its metabolites	Small Peptide	175.1	176.08	[M-H]-	C6H12N2O4	-	-	1549433	3303-41-1	-	-	-
Arg-Asp	1	Amino acid and Its metabolites	Small Peptide	288.1	289.139	[M-H]-	C10H19N5O5	-	HMDB0028705	7009612	15706-88-4	73812	-	-
Arg-Pro	1	Amino acid and Its metabolites	Small Peptide	270.2	271.32	[M-H]-	C11H21N5O3	-	HMDB0028717	151003	2418-69-1	141419	-	-
Asn-Leu	1	Amino acid and Its metabolites	Small Peptide	246.1	245.137	[M+H]+	C10H19N3O4	-	-	18218182	-	-	-	-
Asn-Phe	1	Amino acid and Its metabolites	Small Peptide	278.1	279.29	[M-H]-	C13H17N3O4	-	-	11471482	22849-01-0	-	-	-
Asp-Ile	1	Amino acid and Its metabolites	Small Peptide	247.1	246.12	[M+H]+	C10H18N2O5	-	-	21845165	-	-	-	-
Cyclo(Ala-Pro)	1	Amino acid and Its metabolites	Small Peptide	169.1	168.19	[M+H]+	C8H12N2O2	-	-	13879951	36357-32-1	-	-	-
Cys-Pro	1	Amino acid and Its metabolites	Small Peptide	217.1	218.28	[M-H]-	C8H14N2O3S	-	-	3037777	-	-	-	-
D-Ornithine	1	Amino acid and Its metabolites	Amino acids	133.1	132.09	[M+H]+	C5H12N2O2	-	-	71082	348-66-3	-	-	-
Gln-Phe	1	Amino acid and Its metabolites	Small Peptide	276.1	293.138	[M-H2O+H]+	C14H19N3O4	-	HMDB0028804	57288566	92327-75-8	-	-	-
Glu-Gln	1	Amino acid and Its metabolites	Small Peptide	274.1	275.112	[M-H]-	C10H17N3O6	C05283	-	150914	-	-	-	-
Glu-Phe-Ala	1	Amino acid and Its metabolites	Small Peptide	366.2	365.159	[M+H]+	C17H23N3O6	-	-	-	-	-	-	-
Glu-Tyr	1	Amino acid and Its metabolites	Small Peptide	309.1	310.116	[M-H]-	C14H18N2O6	-	HMDB0028831	515717	3422-39-7	73513	-	-
Glu-Val	1	Amino acid and Its metabolites	Small Peptide	245.1	246.122	[M-H]-	C10H18N2O5	-	HMDB0028832	6992567	5879-06-01	68846	-	-
Glutathione Oxidized	1	Amino acid and Its metabolites	Small Peptide	611.1	612.152	[M-H]-	C20H32N6O12S2	-	-	65359	121-24-4	-	-	-
Gly-Gly-Phe	1	Amino acid and Its metabolites	Small Peptide	280.1	279.122	[M+H]+	C13H17N3O4	-	-	6993373	6234-26-0	-	-	-
Gly-Leu	1	Amino acid and Its metabolites	Amino acid derivatives	189.1	188.116	[M+H]+	C8H16N2O3	C02155	HMDB0000759	92843	869-19-2	73514	5727	-
Gly-Phe-Phe	1	Amino acid and Its metabolites	Small Peptide	370.2	260.159	[M+H]+	C20H23N3O4	-	-	83153	13116-21-7	-	-	-
Glyc-Pro	1	Amino acid and Its metabolites	Small Peptide	173.2	172.085	[M+H]+	C7H12N2O3	-	HMDB0000721	79101	704-15-4	70744	-	-
Hexanoyl Glycine	1	Amino acid and Its metabolites	Amino acid derivatives	172.1	173.105	[M-H]-	C8H15NO3	-	HMDB0000701	99463	24003-67-6	64390	5669	-
His-Ser	1	Amino acid and Its metabolites	Small Peptide	241.2	242.23	[M-H]-	C9H14N4O4	-	HMDB0028894	435727	21438-60-8	-	-	-
Ile-Asn	1	Amino acid and Its metabolites	Small Peptide	246.1	245.137	[M+H]+	C10H19N3O4	-	-	4414300	59652-59-4	-	-	-
Ile-Gln	1	Amino acid and Its metabolites	Small Peptide	260.2	259.153	[M+H]+	C11H21N3O4	-	-	7020102	59652-60-7	-	-	-
Ile-Leu	1	Amino acid and Its metabolites	Small Peptide	245.2	244.33	[M+H]+	C12H24N2O3	-	-	7019083	26462-22-6	-	-	-
Ile-Lys	1	Amino acid and Its metabolites	Small Peptide	260.2	259.19	[M+H]+	C12H25N3O3	-	HMDB0028912	44298547	-	-	-	-
Ile-Thr	1	Amino acid and Its metabolites	Small Peptide	233.2	232.14	[M+H]+	C10H20N2O4	-	HMDB0028917	18218220	59652-61-8	-	-	-
Ile-Val	1	Amino acid and Its metabolites	Small Peptide	229.2	230.3	[M-H]-	C11H22N2O3	-	-	449407	41017-96-3	-	-	-
L-Alanine	1	Amino acid and Its metabolites	Amino acids	90	89.048	[M+H]+	C3H7NO2	C00041	HMDB0000161	5950	56-41-7	16977	-	ko00250,ko00270,ko00430,ko00450,ko00970,ko01100,ko01200,ko01230,ko02010,ko04122,ko04974,ko04978,ko05230
L-Allothreonine	1	Amino acid and Its metabolites	Amino acid derivatives	120.1	119.058	[M+H]+	C4H9NO3	-	HMDB0004041	99289	28954-12-3	28718	7007	-
L-Arginine	1	Amino acid and Its metabolites	Amino acids	173.1	174.112	[M-H]-	C6H14N4O2	C00062	HMDB0000517	6322	74-79-3	16467	5502	ko00220,ko00330,ko00472,ko00970,ko01100,ko01230,ko02010,ko04150,ko04974,ko05014,ko05022,ko05142,ko05146,ko05230
L-Citrulline	1	Amino acid and Its metabolites	Amino acids	174.1	175.096	[M-H]-	C6H13N3O3	C00327	HMDB0000904	9750	372-75-8	16349	16	ko00220,ko01100,ko01230
L-Cystine	1	Amino acid and Its metabolites	Amino acids	241	240.024	[M+H]+	C6H12N2O4S2	C00491	HMDB0000192	67678	56-89-3	16283	5207	ko00270,ko01100,ko02010,ko04216,ko04974
L-Homocitrulline	1	Amino acid and Its metabolites	Amino acids	188.1	189.111	[M-H]-	C7H15N3O3	C02427	HMDB0000679	65072	1190-49-4	17443	46	-
L-Isserine	1	Amino acid and Its metabolites	Amino acid derivatives	106	105.09	[M+H]+	C3H7NO3	-	-	6999797	632-13-3	-	-	-
L-Lysine	1	Amino acid and Its metabolites	Amino acids	147	146.106	[M+H]+	C6H14N2O2	C00047	HMDB0000182	5962	56-87-1	18019	5200	ko00310,ko00780,ko00970,ko01100,ko01210,ko01230,ko02010,ko04974
L-Methionine	1	Amino acid and Its metabolites	Amino acids	150	149.051	[M+H]+	C5H11NO2S	C00073	HMDB0000696	6137	63-68-3	16643	5664	ko00270,ko00970,ko01100,ko01210,ko01230,ko01240,ko01523,ko04974,ko04978,ko05230
L-Norleucine	1	Amino acid and Its metabolites	Amino acids	132.1	131.095	[M+H]+	C6H13NO2	C01933	HMDB0001645	6334	327-57-1	18347	6334	-
L-Norvaline	1	Amino acid and Its metabolites	Amino acids	118.1	117.079	[M+H]+	C5H11NO2	C01826	-	65098	6600-40-4	-	-	-
L-Ornithine	1	Amino acid and Its metabolites	Amino acids	133	168.067	[M-Cl]+	C5H13ClN2O2	C00077	HMDB0000214	6262	3184-13-2	15729	27	ko00220,ko00330,ko00472,ko00480,ko01100,ko01210,ko01230,ko02010
L-Proline	1	Amino acid and Its metabolites	Amino acids	116.1	115.063	[M+H]+	C5H9NO2	C00148	HMDB0000162	145742	147-85-3	17203	29	ko00330,ko00970,ko01100,ko01230,ko02010,ko04974,ko04978,ko05230
L-Tryptophanamide	1	Amino acid and Its metabolites	Amino acid derivatives	204.3	203.106	[M+H]+	C11H13N3O	C00977	HMDB0013318	439356	20696-57-5	791437	-	-
Leu-Ala	1	Amino acid and Its metabolites	Small Peptide	203.1	202.132	[M+H]+	C10H20N2O4	-	HMDB0028922	81721	7298-84-2	-	-	-
Leu-Gly-Phe	1	Amino acid and Its metabolites	Small Peptide	336.2	335.185	[M+H]+	C17H25N3O4	-	-	-	-	-	-	-
Leu-Ile	1	Amino acid and Its metabolites	Small Peptide	243	244.33	[M-H]-	C12H24N2O3	-	-	7010534	36077-41-5	-	-	-
Leu-Phe	1	Amino acid and Its metabolites	Small Peptide	279.2	278.163	[M+H]+	C15H22N2O3	-	HMDB0013243	6992310	3063-05-06	73585	-	-
Leu-Val	1	Amino acid and Its metabolites	Small Peptide	231	230.163	[M+H]+	C11H22N2O3	-	HMDB0029131	6993116	13588-95-9	-	-	-
Lys-Gly	1	Amino acid and Its metabolites	Small Peptide	202.1	203.128	[M-H]-	C8H17N3O3	-	HMDB0028951	7022320	7563-03-03	-	-	-
Lys-Ser	1	Amino acid and Its metabolites	Small Peptide	234.1	233.137	[M+H]+	C9H19N3O4	-	-	151428	6665-19-6	-	-	-
Met-Asp	1	Amino acid and Its metabolites	Small Peptide	263.1	264.3	[M-H]-	C9H16N2O5S	-	-	7009610	14595-65-4	-	-	-
Met-Glu	1	Amino acid and Its metabolites	Small Peptide	279	278.094	[M+H]+	C10H18N2O5S	-	-	7015689	14517-44-3	-	-	-
Methylcysteine	1	Amino acid and Its metabolites	Amino acids	136.2	135.035	[M+H]+	C4H9NO2S	-	HMDB0002108	24417	1187-84-4	45658	6490	-
N'-Formylkynurenine	1	Amino acid and Its metabolites	Amino acid derivatives	237.1	236.08	[M+H]+	C11H12N2O4	-	HMDB0001200	910	1022-31-7	18377	-	-
N(Alpha)-Acetyl-Epsilon-(2-Propenal)Lysine	1	Amino acid and Its metabolites	Small Peptide	243.1	242.127	[M+H]+	C11H18N2O4	-	-	6438822	99124-74-0	-	-	-
N,N-Dimethylarginine	1	Amino acid and Its metabolites	Amino acid derivatives	203.1	202.143	[M+H]+	C8H18N4O2	C03626	HMDB0001539	123831	30315-93-6	17929	6309	-
N-(3-Indolylacetyl)-L-alanine	1	Amino acid and Its metabolites	Amino acid derivatives	247.1	246.1	[M+H]+	C13H14N2O3	-	-	-	57105-39-2	-	-	-
N-Acetyl-L-Leucine	1	Amino acid and Its metabolites	Amino acid derivatives	172.1	173.105	[M-H]-	C8H15NO3	C02710	HMDB0011756	70912	1188-21-2	17786	-	-
N-Acetyl-L-phenylalanine	1	Amino acid and Its metabolites	Amino acid derivatives	208.1	207.1	[M+H]+	C11H13NO3	C03519	HMDB0000512	74839	2018-61-3	16259	5498	ko00360,ko01100
N-Ethylglycine	1	Amino acid and Its metabolites	Amino acid derivatives	104.1	103.12	[M+H]+	C4H9NO2	-	HMDB0041945	316542	627-01-0	15620	-	-
N-MethyTrans-4-Hydroxy-Proline	1	Amino acid and Its metabolites	Amino acid derivatives	146.1	145.074	[M+H]+	C6H11NO3	-	-	11768700	4252-82-8	-	-	-
N-Methyl-α-aminoisobutyric acid	1	Amino acid and Its metabolites	Amino acid derivatives	235.2	117.079	[2M+H]+	C5H11NO2	-	HMDB0002141	75725	2566-34-9	134261	6508	-
N-Myristoylglycine	1	Amino acid and Its metabolites	Amino acid derivatives	284.2	285.42	[M-H]-	C16H31NO3	-	HMDB0013250	72348	14246-55-0	87142	-	-
N-Palmitoylglycine	1	Amino acid and Its metabolites	Amino acid derivatives	312.3	313.262	[M-H]-	C18H35NO3	-	HMDB0013034	151008	2441-41-0	479285	-	-
N-acetylornithine	1	Amino acid and Its metabolites	Amino acid derivatives	173.1	174.1	[M-H]-	C7H14N2O3	C00437	HMDB0003357	439232	6205-08-09	16543	-	ko00220,ko01100,ko01210,ko01230
N-lactoyl-phenylalanine	1	Amino acid and Its metabolites	Amino acid derivatives	236.1	237.1	[M-H]-	C12H15NO4	-	HMDB0062175	102199091	-	-	-	-
Oxaceprol	1	Amino acid and Its metabolites	Amino acid derivatives	172.1	173.069	[M-H]-	C7H11NO4	-	-	65784	33996-33-7	-	-	-
Phe-Ala	1	Amino acid and Its metabolites	Small Peptide	237.1	236.116	[M+H]+	C12H16N2O3	-	HMDB0028988	5488196	3918-87-4	-	-	-
Phe-Ala-Leu	1	Amino acid and Its metabolites	Small Peptide	350.2	349.2	[M+H]+	C18H27N3O4	-	-	145457126	-	-	-	-
Phe-Asn	1	Amino acid and Its metabolites	Small Peptide	280	279.122	[M+H]+	C13H17N3O4	-	-	10468817	-	-	-	-
Phe-Glu	1	Amino acid and Its metabolites	Small Peptide	295.1	294.122	[M+H]+	C14H18N2O5	-	HMDB0028994	151134	3617-45-6	-	-	-
Phe-Gly	1	Amino acid and Its metabolites	Small Peptide	223.1	222.1	[M+H]+	C11H14N2O3	-	-	6992304	721-90-4	-	-	-
Phe-Hyp	1	Amino acid and Its metabolites	Amino acid derivatives	279.1	278.127	[M+H]+	C14H18N2O4	-	HMDB0011176	53480675	90965-82-5	-	-	-
Phe-Met	1	Amino acid and Its metabolites	Small Peptide	297	296.119	[M+H]+	C14H20N2O3S	-	-	7010506	15080-84-9	-	-	-
Phe-Pro	1	Amino acid and Its metabolites	Amino acid derivatives	263.1	262.132	[M+H]+	C14H18N2O3	-	HMDB0011177	7020642	7669-65-0	74750	-	-
Phe-Ser	1	Amino acid and Its metabolites	Small Peptide	235.1	252.111	[M+H]+	C12H16N2O4	-	HMDB0029004	193508	16053-39-7	-	-	-
Phe-Thr	1	Amino acid and Its metabolites	Small Peptide	267.1	266.126	[M+H]+	C13H18N2O4	-	HMDB0029005	10445608	51352-44-4	-	-	-
Phe-Trp	1	Amino acid and Its metabolites	Small Peptide	352.2	351.158	[M+H]+	C20H21N3O3	-	HMDB0029006	134906	24587-41-5	-	-	-
Phe-Val	1	Amino acid and Its metabolites	Small Peptide	265	264.147	[M+H]+	C14H20N2O3	-	HMDB0029008	4096934	-	-	-	-
Phenylacetyl-L-Glutamine	1	Amino acid and Its metabolites	Amino acid derivatives	263.1	264.111	[M-H]-	C13H16N2O4	C04148	HMDB0006344	92258	28047-15-6	17884	-	ko00360
Pro-Asn	1	Amino acid and Its metabolites	Small Peptide	230.1	229.106	[M+H]+	C9H15N3O4	-	-	7408193	107856-82-6	-	-	-
Pro-Ile	1	Amino acid and Its metabolites	Small Peptide	211.1	228.147	[M+H-H2O]+	C11H20N2O3	-	-	7079600	-	-	-	-
Pro-Phe	1	Amino acid and Its metabolites	Amino acid derivatives	263.1	262.132	[M+H]+	C14H18N2O3	-	HMDB0011179	6351946	13589-02-1	74795	-	-
Pro-Ser	1	Amino acid and Its metabolites	Small Peptide	203.1	202.21	[M+H]+	C8H14N2O4	-	-	7408258	71835-80-8	-	-	-
Pyroglutamic acid	1	Amino acid and Its metabolites	Amino acids	130	129.043	[M+H]+	C5H7NO3	-	-	439685	4042-36-8	-	-	-
Ser-Ile	1	Amino acid and Its metabolites	Small Peptide	219.1	218.127	[M+H]+	C9H18N2O4	-	-	71429009	91086-51-0	-	-	-
Ser-Phe	1	Amino acid and Its metabolites	Small Peptide	253.1	522.357	[M+H]+	C12H16N2O4	-	HMDB0029046	7009598	16875-28-8	71029	-	-
Ser-Pro	1	Amino acid and Its metabolites	Small Peptide	203.1	202.21	[M+H]+	C8H14N2O4	-	-	4369021	23827-93-2	-	-	-
Trp-Asn	1	Amino acid and Its metabolites	Small Peptide	317.1	318.33	[M-H]-	C15H18N4O4	-	-	7020170	175027-11-9	-	-	-
Trp-Gly	1	Amino acid and Its metabolites	Small Peptide	260.1	261.28	[M-H]-	C13H15N3O3	-	-	97054	7360-09-0	-	-	-
Trp-Leu	1	Amino acid and Its metabolites	Small Peptide	316.2	317.38	[M-H]-	C17H23N3O3	-	-	6997510	13123-35-8	-	-	-
Tyr-Glu	1	Amino acid and Its metabolites	Small Peptide	311.1	310.3	[M+H]+	C14H18N2O6	-	-	7009628	2545-89-3	-	-	-
Tyr-Gly	1	Amino acid and Its metabolites	Small Peptide	239.1	238.095	[M+H]+	C11H14N2O4	-	HMDB0029105	7021854	673-08-5	-	-	-
Tyr-Leu	1	Amino acid and Its metabolites	Small Peptide	295.2	294.158	[M+H]+	C15H22N2O4	-	HMDB0029109	87071	17355-10-1	-	-	-
Tyr-Tyr	1	Amino acid and Its metabolites	Small Peptide	345.1	344.4	[M+H]+	C18H20N2O5??	-	-	70590	1050-28-8	-	-	-
Ureidosuccinic acid	1	Amino acid and Its metabolites	Amino acid derivatives	175	176.13	[M-H]-	C5H8N2O5	C00438	HMDB0000828	93072	13184-27-5	15859	5791	ko00240,ko00250,ko01100,ko01240
Val-Ala	1	Amino acid and Its metabolites	Small Peptide	187.1	188.116	[M-H]-	C8H16N2O3	-	-	6992638	27493-61-4	-	-	-
Val-Gly	1	Amino acid and Its metabolites	Small Peptide	173.1	174.2	[M-H]-	C7H14N2O3	-	HMDB0029127	6993111	686-43-1	-	-	-
Val-Thr	1	Amino acid and Its metabolites	Small Peptide	217.1	218.25	[M-H]-	C9H18N2O4	-	-	9815826	72636-02-3	-	-	-
cyclo(pro-pro)	1	Amino acid and Its metabolites	Small Peptide	195.1	194.23	[M+H]+	C10H14N2O2	-	-	529063	-	-	-	-
γ-Glu-Lys	1	Amino acid and Its metabolites	Small Peptide	276.2	275.148	[M+H]+	C11H21N3O5	-	-	5288444	-	-	-	-
γ-Glu-Met	1	Amino acid and Its metabolites	Small Peptide	277.1	278.094	[M-H]-	C10H18N2O5S	-	-	7009567	17663-87-5	-	-	-
γ-L-Glutamate-Cysteine	1	Amino acid and Its metabolites	Small Peptide	249.1	250.062	[M-H]-	C8H14N2O5S	C00669	HMDB0001049	123938	636-58-8	17515	5966	ko00480,ko01100,ko01240,ko04216

## Sheet: TableS3
Table S3 Characteristics of the participants with spontaneous preterm birth and medically indicated preterm birth
	THSBC			WeBirth
	Spontaneous preterm birth	Medically indicated preterm birth	P	Spontaneous preterm birth	Medically indicated preterm birth	P
Participants, %	129	92		70	26
Maternal age, mean (SD), y	26.6 (3.8)	27.1 (3.6)	<0.001	31.2 (3.2)	32.9 (4.4)	<0.001
Prepregnancy BMI, mean (SD)	21.1 (3.6)	21.2 (3.5)	<0.001	22.2 (3.6)	23.3 (4.1)	<0.001
Total weight gain during pregnancy, mean (SD), kg	12.9 (4.6)	12.8 (4.7)	<0.001	9.5 (4.3)	11.4 (5.2)	<0.001
Physical activity, mean (SD), MET-h/wk	119.9 (71.1)	118.4 (72.2)	<0.001	149.8 (46.2)	104.3 (33.6)	<0.001
Gestational duration, mean (SD), weeks	35.3 (1.3)	35.2 (1.3)	<0.001	34.1 (2.2)	35.3 (0.9)	<0.001
Parity, %
Nulliparous	77 (59.7)	131 (59.3)	0.943	50 (71.4)	18 (69.2)	0.83
Multiparous	52 (40.3)	90 (40.7)		20 (28.6)	8 (30.8)
Gravidity, %
Nulligravida	38 (29.5)	67 (30.3)	0.87	29 (41.4)	10 (38.5)	0.79
Multigravida	91 (70.5)	154 (69.7)		41 (58.6)	16 (61.5)
Cigarette smoking status, %
Never	120 (93.0)	206 (93.2)	0.95	65 (92.9)	24 (92.3)	0.93
Ever	9 (7.0)	15 (6.8)		5 (7.1)	2 (7.7)
Alcohol drinking status, %
Never	101 (78.3)	170 (76.9)	0.78	69 (98.6)	25 (96.2)	0.33
Ever	28 (21.7)	51 (23.1)		1 (1.4)	1 (3.8)
Educational level, %
Middle school or below	20 (15.5)	36 (16.3)	0.79	8 (11.4)	5 (19.2)	0.08
High school or equivalent	58 (45.0)	91 (41.2)		46 (65.7)	20 (76.9)
College or above	51 (39.5)	94 (42.5)		16 (22.9)	1 (3.8)
Abbreviations: BMI, body mass index; MET, metabolic equivalent of task; THSBC, Tongji-Huaxi-Shuangliu Birth Cohort; WeBirth, Westlake Precision Birth Cohort.

## Sheet: TableS4
Table S4 Model performances for preterm birth prediction in the WeBirth
Model	Predicted classification	Actual label		Sensitivity	Specificity
		Full-term	Preterm
Clinical	Full-term	687	29	0.0864	0.9595
	Preterm	497	47
Clinical+APPS	Full-term	795	29	0.1078	0.9648
	Preterm	389	47
Footnotes: The confusion matrix displayed the predicted classifications against the actual classifications. We applied the logistic regression-based prediction model constructed in the THSBC (N=655) to the WeBirth (N=1,260). The clinical model incorporated maternal age, parity, gravidity, pre-pregnancy BMI, and educational level. The sensitivity of clinical model and clinical plus APPS model in t…

## Sheet: TableS5
Table S5 Association between small peptides and diet/lifestyles
		Ile-Val			Val-Gly
Cohort	Exposure	Beta(95%CI)	P	FDR	Beta(95%CI)	P	FDR
THSBC	Habbit of drinking coffee (never, 1-2 times/wk, >3 times/wk)	-0.054 (-0.304, 0.195)	0.670	0.845	0.057 (-0.236, 0.351)	0.702	0.845
	Habbit of drinking tea (never, before pregnancy, always)	0.058 (-0.085, 0.200)	0.427	0.770	-0.155 (-0.322, 0.013)	0.071	0.506
	Cigarette smoking status (never, ever)	0.192 (-0.103, 0.486)	0.202	0.656	0.058 (-0.289, 0.405)	0.745	0.845
	Alcohol drinking status (never, ever)	0.203 (0.024, 0.381)	0.027	0.346	-0.083 (-0.295, 0.128)	0.439	0.770
	Frequency of grain consumption per week	-0.054 (-0.118, 0.010)	0.100	0.522	-0.014 (-0.090, 0.062)	0.710	0.845
	Frequency of vegetables consumption per week	-0.009 (-0.083, 0.064)	0.802	0.845	-0.008 (-0.094, 0.079)	0.861	0.861
	Frequency of meat consumption per week	0.011 (-0.029, 0.050)	0.602	0.845	0.019 (-0.028, 0.065)	0.435	0.770
	Frequency of eggs consumption per week	-0.049 (-0.086, -0.012)	0.009	0.230	-0.032 (-0.075, 0.012)	0.154	0.619
	Frequency of diary consumption per week	-0.005 (-0.042, 0.031)	0.771	0.845	-0.025 (-0.068, 0.019)	0.266	0.769
	Frequency of fruits consumption per week	-0.013 (-0.063, 0.036)	0.599	0.845	0.025 (-0.033, 0.084)	0.396	0.770
	Physical activity, MET-h/wk	0.001 (0, 0.002)	0.167	0.619	0 (-0.001, 0.001)	0.813	0.845
	Pittsburgh Sleep Quality Index	0.016 (-0.016, 0.047)	0.323	0.770	-0.013 (-0.050, 0.023)	0.470	0.770
WeBirth	Habbit of drinking coffee (never, 1-2 times/wk, >3 times/wk)	0.047 (0, 0.094)	0.051	0.459	-0.012 (-0.053, 0.030)	0.580	0.792
	Habbit of drinking tea (never, before pregnancy, always)	0.032 (-0.016, 0.080)	0.195	0.639	0.010 (-0.033, 0.052)	0.658	0.792
	Cigarette smoking status (never, ever)	0.029 (-0.107, 0.166)	0.672	0.792	0.016 (-0.105, 0.136)	0.798	0.866
	Alcohol drinking status (never, ever)	0.251 (-0.091, 0.592)	0.151	0.570	-0.081 (-0.382, 0.221)	0.601	0.792
	Frequency of eggs consumption per week	0 (-0.001, 0.001)	0.512	0.792	0 (-0.001, 0.001)	0.612	0.792
	Frequency of nut consumption per week	0.001 (-0.001, 0.002)	0.430	0.792	-0.001 (-0.002, 0)	0.158	0.570
	Frequency of meat consumption per week	0	0.818	0.866	0	0.377	0.792
	Frequency of diary consumption per week	0	0.780	0.866	0	0.627	0.792
	Frequency of seafood consumption per week	0 (-0.001, 0)	0.323	0.792	0 (0, 0.001)	0.291	0.792
	Frequency of refined grain consumption per week	0 (-0.001, 0)	0.297	0.792	0 (0, 0.001)	0.106	0.543
	Frequency of beverage consumption per week	0 (-0.001, 0.002)	0.636	0.792	0.001 (0, 0.002)	0.081	0.484
	Frequency of sweets consumption per week	0.001 (0, 0.002)	0.024	0.285	0 (0, 0.001)	0.428	0.792
	Frequency of whole grain consumption per week	-0.001 (-0.002, 0.001)	0.355	0.792	0 (-0.001, 0.001)	0.682	0.792
	Frequency of fruits consumption per week	0	0.505	0.792	0	0.935	0.935
	Frequency of vegetables consumption per week	0	0.541	0.792	0 (-0.001, 0)	0.022	0.285
	Frequency of legumes consumption per week	-0.001 (-0.001, 0)	0.024	0.285	0 (0, 0.001)	0.129	0.570
	Frequency of potatoes consumption per week	0 (-0.001, 0.001)	0.492	0.792	0 (-0.001, 0.001)	0.853	0.878
	Physical activity, MET-h/wk	0.003 (-0.004, 0.010)	0.337	0.792	-0.006 (-0.012, 0.001)	0.075	0.484
Association between small peptides and diet/lifestyles was modeled in linear regression adjusting for maternal age, parity, gravidity, pre-pregnancy BMI, educational levels, gestational week at serum sampling, and batch effect. Abbreviation: THSBC, Tongji-Huaxi-Shuangliu Birth Cohort; WeBirth, Westlake Precision Birth Cohort.
